# Supplementary material for: Diversity and Community Structure of Bacteria in High-Altitude Proglacial Lakes in Southern Qinghai-Xizang Plateau
Source: Microorganisms. 2026 Jun 24;14(7):1398. doi: 10.3390/microorganisms14071398 (PMC13413640; doi:10.3390/microorganisms14071398)
Supplement: Supplementary file 1 [file microorganisms-14-01398-s001.zip]

Archive with 1 entries (1 files):
- microorganisms-4319365-supplementary.pdf
